# Supplementary material for: Keeping Up with Insect Pollinators in Paris
Source: Animals (Basel). 2022 Apr 4;12(7):923. doi: 10.3390/ani12070923 (PMC8996892; doi:10.3390/ani12070923)
Supplement: Supplementary file 1 [file animals-12-00923-s001.zip]

Archive with 2 entries (2 files):
- Table S1 - Bee species list.xlsx
- Table S2 - Hoverfly species list.xlsx
