# Supplementary material for: Keeping Up with Insect Pollinators in Paris
Source: Animals (Basel). 2022 Apr 4;12(7):923. doi: 10.3390/ani12070923 (PMC8996892; doi:10.3390/ani12070923)
Supplement: Supplementary file 1 [file animals-12-00923-s001.zip › Table S1 - Bee species list.xlsx]

## Sheet: Table S1 Bee species list
Species	Description	Zaninotto and Dajoz, 2022 (this article)	Zaninotto et al., 2021, Insects	Ropars et al, 2018, Osmia	Ropars et al., 2017, J. la Société Bot. Fr.	Geslin et al., 2015, Ann. la Soc. Entomol. Fr.	Stallegger, 2015	Ferrand et al. 2014
ANDRENIDAE
Andrena anthrisci	(Blüthgen 1925)					X
Andrena bicolor	(Fabricius 1775)	X	X	X	X	X	X	X
Andrena carantonica	(Pérez 1902)	X			X		X	X
Andrena cf. mitis	(Schmiedeknecht 1883)							X
Andrena chrysosceles	(Kirby 1802)	X		X			X	X
Andrena cineraria	(Linnaeus 1758)	X	X		X	X		X
Andrena curtula	(Pérez 1903)					X
Andrena dorsata	(Kirby 1802)	X	X	X	X	X	X	X
Andrena flavipes	(Panzer 1799)	X	X		X	X		X
Andrena florea	(Fabricius 1793)	X
Andrena fulva	(Müller 1766)							X
Andrena fulvago	(Christ 1791)			X	X
Andrena gr. proxima	(Andrena proxima: Kirby 1802)	X		X		X
Andrena gravida	(Imhoff 1832)	X	X	X	X	X		X
Andrena haemorrhoa	(Fabricius 1781)	X	X	X				X
Andrena lagopus	(Latreille 1809)	X	X
Andrena minutula	(Kirby 1802)	X	X	X	X	X		X
Andrena minutuloides	(Perkins 1914)	X	X		X	X
Andrena nigroaenea	(Kirby 1802)	X		X		X		X
Andrena nitida	(Müller 1776)	X			X		X	X
Andrena ovatula	(Kirby 1802)	X
Andrena propinqua	(Schenck 1853)	X				X		X
Andrena pusilla	(Pérez 1903)	X	X
Andrena rufula	(Schmiedeknecht 1883)	X
Andrena semilaevis	(Pérez 1903)					X
Andrena strohmella	(Stoeckhert 1928)	X			X
Andrena subopaca	(Nylander 1848)	X	X	X
Andrena synadelpha	(Perkins 1914)							X
Andrena tenuistriata	(Pérez 1895)	X	X
Andrena trimmerana	(Kirby 1802)				X
Andrena ventralis	(Imhoff 1832)	X
Andrena viridescens	(Viereck 1916)	X						X
Panurgus calcaratus	(Scopoli 1763)				X
Panurgus dentipes	(Latreille 1811)	X		X	X	X	X	X
APIDAE
Anthophora plumipes	(Pallas 1772)	X		X	X		X	X
Anthophora quadrimaculata	(Panzer 1789)	X	X	X			X	X
Apis mellifera	(Linnaeus 1758)	X	X	X	X		X
Bombus hortorum	(Linnaeus 1761)	X		X			X
Bombus hypnorum	(Linnaeus 1758)	X				X	X	X
Bombus lapidarius	(Linnaeus 1758)	X			X		X	X
Bombus lucorum	(Linnaeus 1760)	X	X	X	X	X
Bombus pascuorum	(Scopoli 1763)	X	X	X	X		X	X
Bombus pratorum	(Linnaeus 1760)	X					X	X
Bombus sylvestris	(Lepeletier 1833)						X	X
Bombus terrestris	(Linnaeus 1758)	X	X	X	X		X	X
Bombus vestalis	(Geoffroy in Fourcroy 1785)	X		X			X	X
Melecta albifrons	(Forster 1771)						X	X
Nomada bifasciata	(Olivier 1811)	X						X
Nomada discrepans	(Schmiedeknecht 1882)	X
Nomada distinguenda	(Morawitz 1874)	X
Nomada fabriciana	(Linnaeus 1767)	X			X			X
Nomada ferruginata	(Linnaeus 1767)	X
Nomada flava	(Panzer 1798)	X					X	X
Nomada flavoguttata	(Kirby 1802)	X			X	X		X
Nomada fulvicornis	(Fabricius 1793)	X
Nomada goodeniana	(Kirby 1802)	X						X
Nomada lathburiana	(Kirby 1802)	X		X				X
Nomada marshamella	(Kirby 1802)						X
Nomada ruficornis	(Linnaeus 1758)							X
Nomada succincta	(Panzer 1798)	X						X
Nomada zonata	(Panzer 1798)	X				X		X
Xylocopa violacea	(Linnaeus 1758)	X		X			X
COLLETIDAE
Colletes cunicularius	(Linnaeus 1761)	X
Colletes daviesanus	(Smith 1846)	X						X
Colletes hederae	(Schmidt & Westrich 1993)	X					X
Colletes marginatus	(Smith 1846)	X
Colletes similis	(Schenck 1853)	X						X
Hylaeus brevicornis	(Nylander 1852)	X
Hylaeus cf. taeniolatus	(Förster 1871)						X
Hylaeus communis	(Nylander 1852)	X	X			X		X
Hylaeus confusus	(Nylander 1852)				X
Hylaeus gredleri	(Förster 1871)	X					X
Hylaeus hyalinatus	(Smith 1842)	X			X		X
Hylaeus incongruus	(Förster 1871)	X
Hylaeus leptocephalus	(Morawitz 1870)						X
Hylaeus pictipes	(Nylander 1852)	X	X				X
Hylaeus punctatus	(Brullé 1832)	X	X	X	X	X	X	X
Hylaeus signatus	(Panzer 1798)	X					X	X
Hylaeus variegatus	(Fabricius 1798)	X
HALICTIDAE
Halictus compressus	(Walckenaer 1802)						X
Halictus gr. simplex	(Halictus simplex, Blüthgen 1923)	X			X		X
Halictus langobardicus	(Blüthgen 1944)	X						X
Halictus maculatus	(Smith 1848)	X
Halictus scabiosae	(Rossi 1790)	X		X			X	X
Halictus subauratus	(Rossi 1792)	X	X	X			X	X
Halictus tumulorum	(Linnaeus 1758)	X	X	X	X	X	X	X
Lasioglossum bluethgeni	(Ebmer 1971)	X				X
Lasioglossum calceatum	(Scopoli 1763)	X	X	X	X	X	X	X
Lasioglossum cupromicans	(Pérez 1903)	X
Lasioglossum fulvicorne	(Kirby 1802)	X
Lasioglossum glabriusculum	(Morawitz 1872)	X	X
Lasioglossum griseolum	(Morawitz 1872)	X
Lasioglossum laticeps	(Schenk 1868)	X	X	X	X	X	X	X
Lasioglossum leucopus	(Kirby 1802)				X
Lasioglossum leucozonium	(Schrank 1781)	X		X			X	X
Lasioglossum limbellum	(Morawitz 1876)	X	X	X			X	X
Lasioglossum malachurum	(Kirby 1802)	X	X	X	X	X	X	X
Lasioglossum marginatum	(Brullé 1832)	X	X
Lasioglossum minutissimum	(Kirby 1802)	X	X	X	X
Lasioglossum morio	(Fabricius 1793)	X	X	X	X	X	X	X
Lasioglossum nitidiusculum	(Kirby 1802)		X			X
Lasioglossum nitidulum	(Fabricius 1804)	X	X	X	X	X	X	X
Lasioglossum pallens	(Brullé 1832)	X			X
Lasioglossum pauxillum	(Schenck 1853)	X	X	X	X	X		X
Lasioglossum politum	(Schenck 1853)	X	X	X	X	X	X	X
Lasioglossum pygmaeum	(Schenck 1853)	X		X		X		X
Lasioglossum sabulosum	(Morawitz 1891)	X				X		X
Lasioglossum sexnotatum	(Kirby 1802)					X
Lasioglossum subhirtum	(Lepeletier 1841)	X
Lasioglossum villosulum	(Kirby 1802)	X	X	X	X	X	X	X
Sphecodes crassus	(Thomson 1870)	X
Sphecodes ephippius	(Linnaeus 1767)	X
Sphecodes ferruginatus	(Hagens 1882)	X			X
Sphecodes gibbus	(Linnaeus 1758)	X
Sphecodes monilicornis	(Kirby 1802)						X	X
Sphecodes niger	(Hagens 1874)	X						X
Sphecodes pseudofasciatus	(Blüthgen 1925)	X
Sphecodes puncticeps	(Thomson 1870)	X
MEGACHILIDAE
Anthidiellum strigatum	(Panzer 1805)	X	X
Anthidium manicatum	(Linnaeus 1758)	X		X			X	X
Anthidium oblongatum	(Illiger 1806)		X
Anthidium septemspinosum	(Lepeletier 1841)	X		X			X	X
Chelostoma campanularum	(Kirby 1802)	X	X	X	X	X
Chelostoma florisomne	(Linnaeus 1758)						X
Chelostoma rapunculi	(Lepeletier 1841)	X		X		X
Coelioxys inermis	(Kirby 1802)	X					X	X
Heriades crenulata	(Nylander 1856)	X				X
Heriades truncorum	(Linnaeus 1758)	X			X	X	X	X
Hoplitis adunca	(Panzer 1798)	X		X	X
Hoplitis leucomelana	(Kirby 1802)		X
Megachile centuncularis	(Linnaeus 1758)	X	X	X	X	X	X	X
Megachile ericetorum	(Lepeletier 1841)	X		X
Megachile lagopoda	(Linnaeus 1760)	X		X				X
Megachile leachella	(Curtis 1828)				X
Megachile maritima	(Kirby 1802)	X
Megachile rotundata	(Fabricius 1793)	X		X	X
Megachile willughbiella	(Kirby 1802)	X	X	X	X	X	X	X
Osmia bicornis	(Linnaeus 1758)	X	X	X	X	X	X	X
Osmia caerulescens	(Linnaeus 1758)	X	X	X				X
Osmia cornuta	(Latreille 1805)	X	X	X	X			X
Osmia niveata	(Fabricius 1804)				X
Osmia spinulosa	(Kirby 1802)						X
Pseudoanthidium nanum	(Mocsáry 1881)	X
Stelis punctulatissima	(Kirby 1802)	X					X	X
MELITTIDAE
Macropis europaea	(Warncke 1973)	X
Melitta leporina	(Panzer 1799)	X		X
