# Supplementary material for: Keeping Up with Insect Pollinators in Paris
Source: Animals (Basel). 2022 Apr 4;12(7):923. doi: 10.3390/ani12070923 (PMC8996892; doi:10.3390/ani12070923)
Supplement: Supplementary file 1 [file animals-12-00923-s001.zip › Table S2 - Hoverfly species list.xlsx]

## Sheet: Table S2 Hoverfly species list
Species	Description	Zaninotto and Dajoz, 2022 (this article)	Zaninotto et al., 2021, Insects	Speight et al., 2018	Ferrand et al. 2014
SYRPHIDAE
Baccha elongata	(Fabricius 1775)				X
Cheilosia caerulescens	(Meigen 1822)				X
Cheilosia grossa	(Fallén 1817)	X
Cheilosia latifrons	(Zetterstedt 1843)				X
Cheilosia vernalis	(Fallén 1817)				X
Cheilosia vulpina	(Meigen 1822)				X
Dasysyrphus albostriatus	(Fallén 1817)	X			X
Epistrophe eligans	(Harris 1780)	X			X
Epistrophe nitidicollis	(Meigen 1822)	X			X
Episyrphus balteatus	(De Geer 1776)	X	X		X
Eristalis arbustorum	(Linnaeus 1758)	X	X		X
Eristalis pertinax	(Scopoli 1763)				X
Eristalis similis	(Fallén 1817)	X
Eristalis tenax	(Linnaeus 1758)	X	X		X
Eumerus amoenus	(Loew 1848)	X			X
Eumerus funeralis	(Meigen 1822)	X			X
Eupeodes cf. bucculatus	(Rondani 1857)				X
Eupeodes corollae	(Fabricius 1794)	X	X		X
Eupeodes luniger	(Meigen 1822)	X	X		X
Helophilus pendulus	(Linnaeus 1758)	X			X
Helophilus trivittatus	(Fabricius 1805)				X
Heringia heringi	(Zetterstedt 1843)				X
Melanostoma mellinum	(Linnaeus 1758)	X	X		X
Melanostoma scalare	(Fabricius 1794)	X	X		X
Meligramma cincta	(Fallén 1817)				X
Meliscaeva auricollis	(Meigen 1822)	X			X
Merodon equestris	(Fabricius 1794)	X	X		X
Myathropa florea	(Linnaeus 1758)	X	X	X	X
Neoascia podagrica	(Fabricius 1775)	X	X		X
Neocnemodon vitripennis	(Meigen 1822)	X
Paragus haemorrhous	(Meigen 1822)	X			X
Paragus pecchiolii	(Rondani 1857)	X			X
Paragus quadrifasciatus	(Meigen 1822)		X		X
Pipiza festiva	(Meigen 1822)	X			X
Pipizella annulata	(Macquart 1829)				X
Pipizella viduata	(Linnaeus 1758)				X
Platycheirus albimanus	(Fabricius 1781)		X		X
Platycheirus clypeatus	(Meigen 1822)				X
Platycheirus scutatus	(Meigen 1822)	X	X	X	X
Platycheirus sticticus	(Meigen 1822)	X
Pocota personata	(Harris 1780)			X
Scaeva pyrastri	(Linnaeus 1758)	X			X
Sphaerophoria rueppelli	(Wiedemann 1830)	X
Sphaerophoria scripta	(Linnaeus 1758)	X	X		X
Syritta pipiens	(Linnaeus 1758)	X	X		X
Syrphus rectus	(Osten-Sacken 1877)	X
Syrphus ribesii	(Linnaeus 1758)	X			X
Syrphus vitripennis	(Meigen 1822)	X			X
Volucella inanis	(Linnaeus 1758)				X
Volucella zonaria	(Poda 1761)	X			X
Xanthogramma dives	(Rondani 1857)	X			X
Xylota ignava	(Panzer 1798)			X
Xylota segnis	(Linnaeus 1758)				X
